# Supplementary material for: Environmental Heavy Metal Contamination from Electronic Waste (E-Waste) Recycling Activities Worldwide: A Systematic Review from 2005 to 2017
Source: Int J Environ Res Public Health. 2021 Mar 29;18(7):3517. doi: 10.3390/ijerph18073517 (PMC8059143; doi:10.3390/ijerph18073517)
Supplement: Supplementary file 1 [file ijerph-18-03517-s002.zip]

Archive with 1 entries (1 files):
- ijerph-1141542-supplementary.xlsx
