# Supplementary material for: Environmental Heavy Metal Contamination from Electronic Waste (E-Waste) Recycling Activities Worldwide: A Systematic Review from 2005 to 2017
Source: Int J Environ Res Public Health. 2021 Mar 29;18(7):3517. doi: 10.3390/ijerph18073517 (PMC8059143; doi:10.3390/ijerph18073517)
Supplement: Supplementary file 1 [file ijerph-18-03517-s002.zip › ijerph-1141542-supplementary.xlsx]

## Sheet: Overview
Title : Environmental metals contamination from e-waste activities worldwide: a systematic review from 2005 to 2017
Authors: HOUESSIONON M. G. Karel, OUENDO Edgard-Marius, BOULAND Catherine, TAKYI Sylvia, KEDOTE Nonvignon Marius, FAYOMI Benjamin, FOBIL N. Julius, BASU Niladri
SUPPLEMENTAL MATERIALS CONTAINED WITHIN THIS FILE
EACH TAB REFERS TO A SEPARATE SUPPLEMENTAL MATERIAL (SM)
Units of concentration are mg/kg for soil and sediments and mg/L for water

## Sheet: SM1
Environmental contamination from e-waste activities worldwide: a systematic review from 2005 to 2017
Supplemental Material
Table S1:	Mid and upper values of soil As concentrations
Countries		Mid	Upper	Sample size
China	Fu et al., 2008	4.07	5.58	6
	Gu et al., 2017	77.72	88.89	32
	Han et al., 2018	6.895	6.895	42
	He et al., 2017	13.6	34.78	50
	Li et al., 2011	142.055	1155.3	33
	Liu et al., 2012	5.5	6.7	4
	Lui et al., 2013	11.8	65.9	34
	Wang et al., 2015	0.051695	0.104565	112
	Wu et al., 2017	19.5833	23.6	18
	Zhang et. al, 2014	20.95	23.85	48
	Zhao et al., 2015	5.9575	5.9575	160
Ghana	Itai et al., 2014	57	253	10
	Tokumaru et al., 2017	4.85	12.845	21
India	Pradhan et al., 2014	8.49	17.08	25
	USEPA Standard		0.68

## Sheet: SM2
Environmental contamination from e-waste activities worldwide: a systematic review from 2005 to 2017
Supplemental Material
Table S2:	Mid and upper values of soil Cd concentrations
Countries	Reference	Mid	Upper	Sample size
China	Alabi et al., 2012	18.9	18.9	45
	Cui et al., 2017	0.22	0.22	17
	Fu et al., 2008	1.19	7.86	6
	Gu et al., 2017	2.55	4.155	32
	Han et al., 2018	0.56	0.56	42
	He et al., 2017	0.315	1.49	50
	Jun-hui & Hang, 2009	1.11143	2.15	29
	Li et al., 2011	1.305	6.26	33
	Liu et al., 2012	1.1	1.33	4
	Lui et al., 2013	0.43	61	34
	Luo et al., 2011	6.11667	16.2067	30
	Luo et al., 2017	0.81	0.85	8
	Nie et al., 2015	1.313	1.873	4
	Quan et al., 2015	1.196	1.196	129
	Tang et al., 2010	3.528	4.06	59
	Tang et al., 2014	2.16	2.57	6
	Wang et al., 2015	0.00321	0.00583	112
	Wei et al., 2016	3.76	3.76	Not reported
	Wu et al., 2014	1.2555	11.389	189
	Wu et al., 2015	0.35	0.386	15
	Wu et al., 2017	0.798333	0.895	18
	Yang et al., 2013	2400	3400	5
	Yekeen et al., 2016	0.195	0.195	64
	Zhang and Fan, 2015	7.52667	7.86333	15
	Zhang et. al, 2014	22.25	32	48
	Zhao et al., 2015	0.08175	0.08175	160
Ghana	Akortia et al., 2017	0.173	1.8	18
	Itai et al., 2014	2.8	28	10
	Kyere et al., 2016	6.6	26.5	132
	Tokumaru et al., 2017	3.7845	47.053	21
India	Ha et al., 2009	2.33	38.9	10
	Pradhan et al., 2014	0.646	0.646	25
Japan	Lopez et al., 2011	4.385	6.385	20
Nigeria	Alabi et al., 2012	6.835	6.835	45
	Isimekhai et al., 2017	13.635	32.105	166
Vietnam	Oguri et al., 2018	1.7	3.54	24
	USEPA Standard		7.1

## Sheet: SM3
Environmental contamination from e-waste activities worldwide: a systematic review from 2005 to 2017
Supplemental Material
Table S3:	Mid and upper values of soil Cr concentrations
Countries	References	Mid	Upper	Sample size
China	Alabi et al., 2012	82.905	82.905	45
	Cui et al., 2017	19.7	19.7	17
	Fu et al., 2008	61.21	74.12	6
	Gu et al., 2017	107.635	164.755	32
	Han et al., 2018	105	105	42
	He et al., 2017	24.455	66.435	50
	Jun-hui & Hang, 2009	19.0957	28.8786	29
	Li et al., 2011	185.985	1327.03	33
	Liu et al., 2012	57.7	62.5	4
	Lui et al., 2013	65	333	34
	Luo et al., 2011	30.87	52.4	30
	Luo et al., 2017	55.2	59	8
	Nie et al., 2015	31.991	37.811	4
	Quan et al., 2015	5.86	5.86	129
	Tang et al., 2010	77.416	164.2	59
	Tang et al., 2014	69.36	74.18	6
	Wu et al., 2015	35.28	37.802	15
	Wu et al., 2017	48.2833	58.7833	18
	Yang et al., 2013	131	152	5
	Yekeen et al., 2016	35.16	35.16	64
	Zhang and Fan, 2015	18.4833	19.35	15
	Zhang et. al, 2014	420.5	455.15	48
	Zhao et al., 2015	76.025	76.025	160
Ghana	Akortia et al., 2017	1.97	9.22	18
	Itai et al., 2014	4.1	14	10
	Kyere et al., 2016	296.6	1332	132
	Tokumaru et al., 2017	47.8	167.15	21
India	Ha et al., 2009	73	160	10
	Pradhan et al., 2014	54.442		25
Nigeria	Alabi et al., 2012	74.28		45
	Isimekhai et al., 2017	26.523	54.486	166
Thailand	Neeratanaphan et al., 2017	15.475	17.26	30
	USEPA Standard		6.3

## Sheet: SM4
Environmental contamination from e-waste activities worldwide: a systematic review from 2005 to 2017
Supplemental Material
Table S4:	Mid and upper values of soil Pb concentrations
Countries	References	Mid	Upper	Sample size
China	Alabi et al., 2012	342	342	45
	Chen et al., 2016	530	530	22
	Cui et al., 2017	320	320	17
	Fu et al., 2008	55.81	64.56	6
	Gu et al., 2017	49.37	64.345	32
	Han et al., 2018	42.5	42.5	42
	He et al., 2017	34.43	68.3	50
	Jiang et al., 2017	180.4	190.394	5
	Jun-hui & Hang, 2009	50.1029	66.7157	29
	Li et al., 2011	77.99	321.25	33
	Liu et al., 2012	272.2	288.1	4
	Lui et al., 2013	80.4	4804	34
	Luo et al., 2011	1538	2625.73	30
	Luo et al., 2017	90.7	94.3	8
	Nie et al., 2015	71.631	87.351	4
	Quan et al., 2015	113.96	113.96	129
	Tang et al., 2010	287.092	395.9	59
	Tang et al., 2014	97.03	107.1	6
	Wang et al., 2015	0.31486	0.510695	112
	Wei et al., 2016	2016.3	2016.3	Not reported
	Wu et al., 2015	122.124	134.232	15
	Wu et al., 2017	1322.2	1755.47	18
	Yang et al., 2013	47	60	5
	Yekeen et al., 2016	152.765	152.765	64
	Zhang and Fan, 2015	38.7867	40.93	15
	Zhang et. al, 2014	3125.15	4539.7	48
	Zhao et al., 2015	54.8	54.8	160
Ghana	Akortia et al., 2017	71.3	710	18
	Itai et al., 2014	577	12000	10
	Kyere et al., 2016	953.2	10280	132
	Tokumaru et al., 2017	835.8	5002.1	21
India	Ha et al., 2009	297	2850	10
	Pradhan et al., 2014	20.52	20.52	25
Japan	Lopez et al., 2011	1252.7	2039.83	20
Nigeria	Alabi et al., 2012	142	142	45
	Isimekhai et al., 2017	1540.42	3461.41	166
Pakistan	Jiang et al., 2017	839.333	892.9	3
Philippines	Fujimori and Takigami, 2014	340	1850	56
Thailand	Damrongsiri et al., 2016	1058	4556	15
	Neeratanaphan et al., 2017	292.245	293.095	30
Uruguay	Pascale et al. 2016	7103.48	19000	40
Vietnam	Oguri et al., 2018	580	1980	24
	USEPA Standard		400

## Sheet: SM5
Environmental contamination from e-waste activities worldwide: a systematic review from 2005 to 2017
Supplemental Material
Table S5:	Mid and upper values of soil Hg concentrations
Countries	Reference	Mid	Upper	Sample size
China	Fu et al., 2008	0.33	0.76	6
	Han et al., 2018	0.4435	0.4435	42
	Li et al., 2011	0.1655	0.3315	33
	Lui et al., 2013	0.28	57.5	34
	Luo et al., 2017	0.19	0.23	8
	Tang et al., 2015	74.6567	74.6567	39
	Tang et al., 2010	975	1683.33	22
	Wang et al., 2015	0.00075	0.00178	112
	Wu et al., 2017	0.183333	0.206667	18
	Zhang et. al, 2014	2.45	3.15	48
	Zhao et al., 2015	0.33	0.33	160
Ghana	Itai et al., 2014	0	150	10
	Kyere et al., 2016	2.7	13.4	132
India	Ha et al., 2009	1.8	59	10
	Pradhan et al., 2014	0.075	0.075	25
	USEPA Standard		1.1

## Sheet: SM6
Environmental contamination from e-waste activities worldwide: a systematic review from 2005 to 2017
Supplemental Material
Table S6:	Mid and upper values of water As concentrations
Countries	References	Mid	Upper	Sample size
Australia	Kiddee et al., 2014	0.0079875	0.0140375	93
China	Guo et al., 2009	0.509667	0.605333	44
	Wong et al. 2007	0.0056	0.006315	16
Ghana	Asante et al., 2012	0.00352167	0.00758833	48
India	Pradhan et al., 2014	0.0235	0.0235	10
Nigeria	Alabi and Bakare, 2017	0		30
	WHO Standard		0.01

## Sheet: SM7
Environmental contamination from e-waste activities worldwide: a systematic review from 2005 to 2017
Supplemental Material
Table S7:	Mid and upper values of water Cd concentrations
Countries	References	Mid	Upper	Sample size
Australia	Kiddee et al., 2014	0.00024375	0.00041	93
China	Guo et al., 2009	0.100333	0.135	44
	Luo et al., 2011	5.45	18.3	10
	Wong et al. 2007	0.000203	0.0002315	16
	Wu et al., 2014	0.0171	0.0391	189
	Zheng et al., 2013	0.09	0.09	8
Ghana	Asante et al., 2012	3.5e-05	0.000103333	48
India	Pradhan et al., 2014	0.026	0.026	10
Nigeria	Alabi et Bakare, 2014	1.51	1.51	4
	Alabi et Bakare, 2017	1.1	1.1	30
	WHO Standard		0.003

## Sheet: SM8
Environmental contamination from e-waste activities worldwide: a systematic review from 2005 to 2017
Supplemental Material
Table S8:	Mid and upper values of water Cr concentrations
Countries	References	Mid	Upper	Sample size
Australia	Kiddee et al., 2014	0.0031625	0.00495	93
China	Luo et al., 2011	38.9	105	10
	Wong et al. 2007	0.001705	0.0021	16
Ghana	Asante et al., 2012	0.000145	0.000661667	48
India	Pradhan et al., 2014	0.31	0.31	10
Nigeria	Alabi and Bakare, 2014	0	0	4
	Alabi and Bakare, 2017	0	0	30
Thailand	Neeratanaphan et al., 2017	0.205	0.22	24
	WHO Standard		0.05

## Sheet: SM9
Environmental contamination from e-waste activities worldwide: a systematic review from 2005 to 2017
Supplemental Material
Table S9	Mid and upper values of water Pb concentrations
Countries	References	Mid	Upper	Sample size
Australia	Kiddee et al., 2014	0.00625	0.0119	93
China	Guo et al., 2009	0.4848	0.586567	44
	Luo et al., 2011	1880	7760	10
	Wong et al. 2007	0.001645	0.00192	16
	Zheng et al., 2013	1.4	1.57	8
Ghana	Asante et al., 2012	0.000156667	0.00382667	48
India	Pradhan et al., 2014	0.021	0.021	10
Nigeria	Alabi and Bakare, 2014	0.65	0.65	4
	Alabi and Bakare, 2017	0.19	0.19	30
Thailand	Neeratanaphan et al., 2017	0.465	0.495	24
	WHO Standard		0.01

[truncated: 6 more sheets: SM10, SM11, SM12, SM13, SM14, SM15]
